# Supplementary material for: Bacteria from the Amphibian Skin Inhibit the Growth of Phytopathogenic Fungi and Control Postharvest Rots
Source: Microb Ecol. 2025 Sep 30;88(1):101. doi: 10.1007/s00248-025-02611-3 (PMC12484273; doi:10.1007/s00248-025-02611-3)
Supplement: Supplementary file 1 — (ZIP 3.62 MB) [file 248_2025_2611_MOESM1_ESM.zip]

Archive with 12 entries (12 files):
- Supplementary__Figure_1.jpg
- __MACOSX/._Supplementary__Figure_1.jpg
- Supplementary__Figure_2.jpg
- __MACOSX/._Supplementary__Figure_2.jpg
- Supplementary__Figure_3.jpg
- __MACOSX/._Supplementary__Figure_3.jpg
- Supplementary__Figure_4.jpg
- __MACOSX/._Supplementary__Figure_4.jpg
- Supplementary__Figure_5.tiff
- __MACOSX/._Supplementary__Figure_5.tiff
- Supplementary_Table_1_Fungi.xlsx
- __MACOSX/._Supplementary_Table_1_Fungi.xlsx
