# Supplementary material for: Bacteria from the Amphibian Skin Inhibit the Growth of Phytopathogenic Fungi and Control Postharvest Rots
Source: Microb Ecol. 2025 Sep 30;88(1):101. doi: 10.1007/s00248-025-02611-3 (PMC12484273; doi:10.1007/s00248-025-02611-3)
Supplement: Supplementary file 1 — (ZIP 3.62 MB) [file 248_2025_2611_MOESM1_ESM.zip › Supplementary_Table_1_Fungi.xlsx]

## Sheet: Hoja1
	Fungal species	Disease	Host plants	Origen	Responsible
	Penicillum digitatum	Green mold	Citrus	Planta Piloto de Procesos Industriales Microbiológicos, PROIMI [CONICET], Tucuman, Argentina.	Julian Rafael Dib
	Penicillum italicum	Blue mold	Citrus	Planta Piloto de Procesos Industriales Microbiológicos, PROIMI [CONICET], Tucuman, Argentina.	Julian Rafael Dib
	Alternaria alternata	Rot	Fruits	Planta Piloto de Procesos Industriales Microbiológicos, PROIMI [CONICET], Tucuman, Argentina.	Julian Rafael Dib
	Geotrichum citri-aurantii	Sour rot	Citrus	Planta Piloto de Procesos Industriales Microbiológicos, PROIMI [CONICET], Tucuman, Argentina.	Julian Rafael Dib
	Diplodia natalensis	Pendicle rot	Citrus	Planta Piloto de Procesos Industriales Microbiológicos, PROIMI [CONICET], Tucuman, Argentina.	Julian Rafael Dib
	Aspergillus niger	Black mold	Tomato	Centro de Investigación en Biotecnología [CEIB-UAEM], Cuernavaca, Morelos.	Jorge Luis Folch Mallol
	Phytophthora capsici	Blight and rot	Tomato	Centro de Investigación en Biotecnología [CEIB-UAEM], Cuernavaca, Morelos.	Jorge Luis Folch Mallol
	Fusarium oxysporum	Wilt	Tomato	Centro de Investigación en Biotecnología [CEIB-UAEM], Cuernavaca, Morelos.	Jorge Luis Folch Mallol
	Fusarium sp.	Wilt	Tomato	Centro de Investigación en Biotecnología [CEIB-UAEM], Cuernavaca, Morelos.	Jorge Luis Folch Mallol
	Alternaria solani	Early blight	Fruits	Centro de Investigación en Biotecnología [CEIB-UAEM], Cuernavaca, Morelos.	Jorge Luis Folch Mallol
	Botrytis cinerea B05.10	Grey mold	Tomato	Brigitte Mauch-Mani, University of Neuchatel, Switzerland

## Sheet: Hoja2
	Fungal species	Strain	Disease	Host plants	Origen
	Penicillum digitatum	CSM/Pd-01	Green mold	Citrus	Planta Piloto de Procesos Industriales Microbiológicos, PROIMI [CONICET], Tucuman, Argentina.	Julian Rafael Dib
	Penicillum italicum	ISB/Pi-05	Blue mold	Citrus	Planta Piloto de Procesos Industriales Microbiológicos, PROIMI [CONICET], Tucuman, Argentina.	Julian Rafael Dib
	Alternaria alternata	ISB-MMA/F-Alsp19-S	Rot	Fruits	Planta Piloto de Procesos Industriales Microbiológicos, PROIMI [CONICET], Tucuman, Argentina.	Julian Rafael Dib
	Geotrichum citri	ISB/Gc-02	Sour rot	Citrus	Planta Piloto de Procesos Industriales Microbiológicos, PROIMI [CONICET], Tucuman, Argentina.	Julian Rafael Dib
	Diplodia natalensis	Non-identified	Pendicle rot	Citrus	Planta Piloto de Procesos Industriales Microbiológicos, PROIMI [CONICET], Tucuman, Argentina.	Julian Rafael Dib
	Aspergillus niger		Black mold	Tomato	Centro de Investigación en Biotecnología [CEIB-UAEM], Cuernavaca, Morelos.	Jorge Luis Folch Mallol
	Phytophthora capsici		Blight and rot	Tomato	Centro de Investigación en Biotecnología [CEIB-UAEM], Cuernavaca, Morelos.	Jorge Luis Folch Mallol
	Fusarium oxysporum		Wilt	Tomato	Centro de Investigación en Biotecnología [CEIB-UAEM], Cuernavaca, Morelos.	Jorge Luis Folch Mallol
	Fusarium sp.		Wilt	Tomato	Centro de Investigación en Biotecnología [CEIB-UAEM], Cuernavaca, Morelos.	Jorge Luis Folch Mallol
	Alternaria solani		Early blight	Fruits	Centro de Investigación en Biotecnología [CEIB-UAEM], Cuernavaca, Morelos.	Jorge Luis Folch Mallol
	Botrytis cinerea	B05.10	Grey mold	Tomato	Brigitte Mauch-Mani, University of Neuchatel, Switzerland
